# Supplementary material for: Risk Factors for Postoperative Complications in Different Fusion Surgical Approaches for Lumbar Degenerative Diseases
Source: J Clin Med. 2026 May 29;15(11):4195. doi: 10.3390/jcm15114195 (PMC13257703; doi:10.3390/jcm15114195)
Supplement: Supplementary file 1 [file jcm-15-04195-s001.zip]

Archive with 1 entries (1 files):
- jcm-4298830-supplementary.pdf
